# Supplementary material for: Intragenic complementation at the Lotus japonicus CELLULOSE SYNTHASE-LIKE D1 locus rescues root hair defects
Source: Plant Physiol. 2021 May 6;186(4):2037–50. doi: 10.1093/plphys/kiab204 (PMC8331140; doi:10.1093/plphys/kiab204)
Supplement: kiab204_Supplementary_Data [file kiab204_supplementary_data.zip]

Archive with 3 entries (3 files):
- pp.00250.2021-s01.pdf
- pp.00250.2021-s02.pdf
- pp.00250.2021-s03.pdf
